# Supplementary material for: Diet-Induced Gut Barrier Dysfunction Is Exacerbated in Mice Lacking Cannabinoid 1 Receptors in the Intestinal Epithelium
Source: Int J Mol Sci. 2022 Sep 11;23(18):10549. doi: 10.3390/ijms231810549 (PMC9504303; doi:10.3390/ijms231810549)
Supplement: Supplementary file 1 [file ijms-23-10549-s001.zip]

Archive with 1 entries (1 files):
- ijms-1875298-supplementary.pdf
